# Supplementary material for: Characterization and Genome Analysis of Mycocentrospora acerina, the Causal Agent of Panax notoginseng Round Spot Disease in China
Source: J Fungi (Basel). 2025 Nov 15;11(11):811. doi: 10.3390/jof11110811 (PMC12653496; doi:10.3390/jof11110811)
Supplement: Supplementary file 1 [file jof-11-00811-s001.zip]

Archive with 1 entries (1 files):
- jof-3977748-supplementary.pdf
